# Supplementary material for: Preliminary Acceptability of a Home-Based Peripheral Blood Collection Device for Viral Load Testing in the Context of Analytical Treatment Interruptions in HIV Cure Trials: Results from a Nationwide Survey in the United States
Source: J Pers Med. 2022 Feb 7;12(2):231. doi: 10.3390/jpm12020231 (PMC8879991; doi:10.3390/jpm12020231)
Supplement: Supplementary file 1 [file jpm-12-00231-s001.zip]

Archive with 1 entries (1 files):
- jpm-1511351-supplementary.pdf
